# Supplementary material for: A small molecule exerts selective antiviral activity by targeting the human cytomegalovirus nuclear egress complex
Source: PLoS Pathog. 2023 Nov 17;19(11):e1011781. doi: 10.1371/journal.ppat.1011781 (PMC10691697; doi:10.1371/journal.ppat.1011781)
Supplement: S3 Appendix — (XLSX) [file ppat.1011781.s020.xlsx]

## Sheet: Figure 1b
Figures
Figure 1b
Data measured in triplicate for each sample. HTRF ratio reported as A665nm/A620nm * 10000
Sample	his-UL50	Myc-UL53	NEC	NEC + UL50	NEC + UL50_E56A
HTRF ratio 1	4602	5105	15153	6289	15167
HTRF ratio 2	4813	4970	15362	5982	15286
HTRF ratio 3	4820	4890	15780	5814	16314
Mean	4745	4988	15432	6028	15589
Std Dev	124	109	319	240	631

## Sheet: Figure S2
Figure S3
HTRF Ratio (measured as A665nm/A620nm)
Data measured in triplicate for each sample. HTRF ratio reported as A665nm/A620nm * 10000
Sample	P30-UL42 + DMSO	P30-UL42 + Untagged P30	P30-UL42 + Untagged UL42	M50-M53 + DMSO	M50-53 + Untagged M50
HTRF ratio 1	65155	26529	6881	47020	15010
HTRF ratio 2	65972	26670	6643	46957	14670
HTRF ratio 3	64839	27659	6722	47885	14441
Mean	65322	26952.7	6748.67	47287.3	14707
Std Dev	584.67	615.752	121.22	518.552	286.299

## Sheet: Figure S3
Figure S3
HTRF Ratio (measured as A665nm/A620nm)
Data measured in singlicate for GK1, and in triplicate for the NEC (UL50-UL53) + GK1. HTRF ratio reported as A665nm/A620nm * 10000
log[Compound] (microM)	HTRF ratio for GK1		HTRF ratio for NEC + GK1		Mean	Std Dev
0	8037	62930	66487	67094	65503.7	2249.43
0.5	7386	58415	58982	60956	59451	1333.84
0.71	7809	54407	56455	57112	55991.3	1410.85
1.01	7909	49650	53513	52181	51781.3	1962.27
1.43	8220	46887	48106	49089	48027.3	1103.11
2.04	7808	41126	43851	42494	42490.3	1362.5
2.91	8020	40217	39971	38664	39617.3	834.723
4.15	7605	31483	33868	33831	33060.7	1366.42
5.91	8051	32268	30080	28992	30446.7	1668.5
8.42	7714	25946	24980	25263	25396.3	496.611
12	7648	23255	23274	23606	23378.3	197.394
17.1	7606	17877	20917	19067	19287	1531.89
24.2	7973	18144	18416	18741	18433.7	298.892
34.7	7675	15326	15907	15649	15627.3	291.105
49.5	7520	14015	15215	18406	15878.7	2269.48
Fluorescence at 665 nm
Data measured in singlicate for GK1, and in triplicate for the NEC (UL50-UL53) + GK1.
log[Compound] (microM)	Fluorescence at 665 nm		Fluorescence at 665 nm for NEC + GK1		Mean	Std Dev
0	6069	33466	34593	35875	34644.7	1205.33
0.5	5298	30259	32900	33544	32234.3	1740.73
0.71	5472	27780	29735	30292	29269	1319.24
1.01	5368	27506	28806	28710	28340.7	724.434
1.43	5541	25277	26545	26660	26160.7	767.435
2.04	5159	23092	24653	25110	24285	1058.13
2.91	5282	21685	21888	21594	21722.3	150.514
4.15	4945	18811	19484	20109	19468	649.148
5.91	5400	18883	16947	16862	17564	1143.08
8.42	5030	15189	15425	15451	15355	144.347
12	5077	13718	13622	13956	13765.3	171.957
17.1	5021	11613	12567	12157	12112.3	478.566
24.2	5156	10529	11048	11027	10868	293.77
34.7	4741	9251	9382	9643	9425.33	199.56
49.5	4628	8014	8715	10287	9005.33	1163.98
Fluorescence at 620 nm
Data measured in singlicate for GK1, and in triplicate for the NEC (UL50-UL53) + GK1.
log[Compound] (microM)	Fluorescence at 620 nm		Fluorescence at 620 nm for NEC + GK1		Mean	Std Dev
0	7551	5318	5203	5347	5289.33	76.1599
0.5	7173	5180	5578	5503	5420.33	211.486
0.71	7007	5106	5267	5304	5225.67	105.273
1.01	6787	5540	5383	5502	5475	81.9085
1.43	6741	5391	5518	5431	5446.67	64.9333
2.04	6607	5615	5622	5909	5715.33	167.757
2.91	6586	5392	5476	5585	5484.33	96.7695
4.15	6502	5975	5753	5944	5890.67	120.226
5.91	6707	5852	5634	5816	5767.33	116.865
8.42	6521	5854	6175	6116	6048.33	170.863
12	6638	5899	5853	5912	5888	31
17.1	6601	6496	6008	6376	6293.33	254.286
24.2	6467	5803	5999	5884	5895.33	98.4903
34.7	6177	6036	5898	6162	6032	132.045
49.5	6154	5718	5728	5589	5678.33	77.5263
