# Supplementary material for: A small molecule exerts selective antiviral activity by targeting the human cytomegalovirus nuclear egress complex
Source: PLoS Pathog. 2023 Nov 17;19(11):e1011781. doi: 10.1371/journal.ppat.1011781 (PMC10691697; doi:10.1371/journal.ppat.1011781)
Supplement: S4 Appendix — (XLSX) [file ppat.1011781.s021.xlsx]

## Sheet: Fig.2B
GK1 (μM)	HCMV UL50-UL53			HSV1 P30-UL42			MCMV M50-M53
	63	77	66	100	97	82	66	66	66
	57	60	52	94	87	74	52	52	52
	52	42	49	100	80	77	43	43	43
	45	42	36	86	75	70	44	44	44
	43	44	32	70	59	53	46	46	46
	36	30	25	60	53	52	30	30	30
	3	5	8	12	30	21	6	6	6
Fig.2B inhibitory activities of GK1 and GK2 towards HCMV UL50-UL53, HSV1 P30-UL42 and MCMV M50-M53
GK1(μM)	HCMV UL50-UL53			HSV1 P30-UL42				GK2(μM)	HCMV UL50-UL53			HSV1 P30-UL42
50	25	29	21	116	106	99		50	29	30	38	89	101	100
25	26	33	22	114	98	86		25	43	50	58	96	104	100
12.5	28	38	27	106	101	90		12.5	65	70	75	103	102	100
6.25	40	51	37	108	95	91		6.25	80	92	93	106	104	100
3.125	55	68	54	99	98	90		3.125	92	96	93	99	107	100
1.5625	71	81	70	92	94	100		1.5625	98	105	99	99	100	100
0.78125	83	89	82	98	92	100		0.78125	98	100	95	105	105	100
GK1(μM)	HCMV UL50-UL53			MCMV M50-M53				GK2(μM)	HCMV UL50-UL53			MCMV M50-M53
50	38	28	30	100	97	98		50	20	17	18	100	96	97
25	40	30	35	95	99	96		25	31	23	27	99	97	98
12.5	47	37	42	97	96	96		12.5	49	38	42	99	97	98
6.25	57	50	53	100	95	98		6.25	67	55	60	98	98	98
3.125	71	62	65	98	97	97		3.125	82	71	73	99	97	97
1.5625	80	77	77	98	98	98		1.5625	94	84	90	98	98	98
0.78	90	86	87	97	97	97		0.78	96	89	92	98	101	99
0.39	90	93	93	97	98	98		0.39	98	94	95	104	101	100
0.2	91	92	92	98	101	100		0.2	96	91	93	99	97	99

## Sheet: Fig.3
Fig.3 Antiviral activities and cytotoxicity of GK1 and GK2
GK1(μM)	anti-HCMV			cytotoxicity on HFF				GK2(μM)	anti-HCMV			cytotoxicity on HFF
0.2	63	77	66	100	95	100		0.2	100	100	100	95	96	90
0.4	57	60	52	100	94	100		0.4	84	72	95	94	93	97
0.8	52	42	49	100	100	100		0.8	82	79	85	84	95	100
1.6	45	42	36	100	90	100		1.6	63	60	75	85	100	100
3.2	43	44	32	100	97	100		3.2	73	62	59	89	100	100
6.4	36	30	25	100	89	100		6.4	38	50	38	100	100	100
12.5	3	5	8	47	57	60		12.5	9	15	0	58	70	79
25	2	2	2	48	48	48		25	0	0	0	35	32	42
GK1(μM)	anti-HSV			cytotoxicity on HFF				GK2(μM)	anti-HSV			cytotoxicity on HFF
0.4	98	100	100	108	100	100		0.4	85	93	100	99	100	100
0.8	90	100	100	105	95	100		0.8	87	80	100	100	94	100
1.6	78	92	85	110	97	102		1.6	85	80	95	100	84	95
3.2	82	100	90	108	105	100		3.2	70	65	83	101	85	90
6.4	67	86	75	107	104	98		6.4	82	70	75	82	89	90
12.5	44	50	55	101	100	95		12.5	50	60	55	85	90	83
25	5	10	2	73	60	75		25	40	35	30	61	58	55
50	0	0	0	33	41	45		50	3	0	7	45	35	40

## Sheet: Fig.5
Fig.5B Inhibitory activities of aGK2 and GK2 against HCMV UL50-UL53 intractions and HSV1 P30-UL42 interactions
aGK2(μM)	HCMV UL50-UL53			HSV1 P30-UL42				GK2(μM)	HCMV UL50-UL53			HSV1 P30-UL42
50	93	98	100	97	100	95		50	29	30	38	89	101	100
25	94	96	82	99	102	98		25	43	50	58	96	104	100
12.5	100	104	92	98	106	95		12.5	65	70	75	103	102	100
6.25	92	97	98	99	107	101		6.25	80	92	93	106	104	100
3.125	95	106	93	102	111	102		3.125	92	96	93	99	107	100
1.5625	95	100	99	101	105	101		1.5625	98	105	99	99	100	100
0.78125	94	103	99	98	112	104		0.78125	98	100	95	105	105	100
Fig.5C inhibitory activities of GK1 and GK2 against the interactions of WT, indicated UL50 mutants with WT UL53 and indicated UL53 mutants with WT UL50
GK1(μM)	WT			UL50_C54S+UL53			UL50_C35N+UL53			UL50_C79S+UL53				GK1(μM)	WT			UL53_C214S+UL50			UL53_C159S+UL50			UL53_C288S+UL50
0.78	95	98	93	90	93	92	101	101	100	100	100	99		0.78	95	98	93	100	100	100	110	106	95	87	96	89
1.56	89	90	86	81	90	80	100	99	94	100	100	97		1.56	89	90	86	96	100	98	108	96	86	95	88	82
3.13	84	83	77	76	79	72	93	93	90	100	98	98		3.13	84	83	77	96	97	98	96	82	77	91	81	75
6.25	66	69	58	60	62	55	85	85	79	97	95	93		6.25	66	69	58	94	97	96	79	67	58	81	70	59
12.5	49	57	40	46	48	44	70	70	66	81	85	81		12.5	49	57	40	98	99	92	60	53	45	69	58	50
25	34	37	30	33	36	36	55	50	61	63	65	72		25	34	37	30	85	87	83	45	37	37	54	50	43
50	27	29	26	30	30	34	37	35	54	50	52	55		50	27	29	26	83	83	84	37	31	35	49	41	40
GK2(μM)	WT			UL50_C54S+UL53			UL50_C35N+UL53			UL50_C79S+UL53				GK2(μM)	WT			UL53_C214S+UL50			UL53_C159S+UL50			UL53_C288S+UL50
0.78	98	97	98	83	87	85	87	102	95	98	100	99		0.78	98	97	97	96	106	100	100	106	103	82	82	82
1.56	98	92	96	89	81	86	98	105	100	100	97	98		1.56	98	92	94	99	111	105	93	97	95	95	83	90
3.13	92	86	87	98	87	91	93	106	100	100	93	95		3.13	92	86	90	99	114	110	93	98	95	76	84	80
6.25	80	80	79	92	87	90	92	106	95	93	84	90		6.25	80	80	80	107	114	110	79	83	80	82	81	81
12.5	65	62	60	76	83	78	88	85	86	85	82	82		12.5	65	62	60	103	107	103	61	73	70	75	75	73
25	43	41	42	88	68	75	74	78	75	67	68	67		25	43	41	40	96	97	97	40	40	40	58	56	55
50	29	25	27	48	47	45	57	56	55	50	51	50		50	29	25	26	93	87	90	24	27	25	32	39	35

## Sheet: Fig 6
Fig 6. The UL53 C214S substitution confers resistance to GK1.
automated plaque reduction assays (APRA)
μM	WT			C214S			S214C			Cytotoxicity
0.2	63	77	66	100	97	82	66	63	64	100	95	100
0.4	57	60	52	94	87	74	52	59	52	100	94	100
0.8	52	42	49	100	80	77	43	57	50	100	100	100
1.6	45	42	36	86	75	70	44	50	47	100	90	100
3.2	43	44	32	70	59	53	46	41	45	100	97	100
6.4	36	30	25	60	53	52	30	30	25	100	89	100
12.5	3	5	8	12	30	21	6	7	3	47	57	60
25	2	2	2	6	10	8	2	1	1	48	48	48
yield reduction assays (YRA)
μM	WT			C214S			S214C			Cytotoxicity
0.1	83	90	70	100	92	81	79	71	100	100	100	95
0.2	77	75	53	92	86	80	75	57	94	100	100	91
0.4	68	72	49	95	78	94	64	57	84	100	99	100
0.8	57	58	46	97	77	90	67	50	59	100	100	92
1.6	40	49	35	83	76	90	40	45	39	100	98	99
3.2	33	40	23	74	75	80	42	41	35	100	102	100
6.4	28	30	9	44	60	29	31	29	37	100	102	100
12.5	17	20	2	42	55	25	30	14	33	75	58	68
25	15	20	0	45	45	20	27	5	30	64	43	65

## Sheet: S2 Table
S2 Table. Kd values for the interactions of UL50 mutants and UL53 mutants with UL50
		Kd(μM)
	UL50-UL53	0.22	0.38
	UL50_C54S-UL53	0.14	0.34
	UL50_C35N-UL53	0.11	0.19
	UL50_C79S-UL53	0.23	0.45
	UL50-UL53_C214S	0.09	0.13
	UL50-UL53_C159S	0.18	0.2
	UL50-UL53_C288S	0.32	0.21

## Sheet: S5 Fig
S5 Fig. Antiviral activities of GK2 against WT HCMV and mutant HCMV C214S.
μM	WT			C214S			cytotoxicity
0.2	100	100	105	100	100	107	95	96	90
0.4	84	72	95	100	100	97	94	93	97
0.8	75	79	85	90	92	95	84	95	100
1.6	70	60	75	57	84	86	85	100	100
3.175	63	62	59	81	56	76	89	100	100
6.25	38	50	38	33	36	36	100	100	100
12.5	9	31	0	0	32	0	58	70	79
25	0	0	0	0	0	0	35	32	42
50	0	0	0	0	0	0	25	30	34

## Sheet: S7 Fig
S7. activities of analogs GKD4, GKD6 and GKD9
	inhibitory activities of GKD4, GKD6 and GKD9 in HTRF assay									antiviral activities and cytotoxicities
GKD4(μM)	HCMV UL50-UL53			HSV1 P30-UL42				GKD4(μM)	anti-HCMV			cytotoxicity
0.4	93	95	94	100	100	100		0.4	70	62	65	99	100	100
0.8	93	92	92	100	100	100		0.8	60	54	55	100	100	100
1.6	86	87	87	100	100	100		1.6	51	59	55	92	103	100
3.2	75	79	96	100	100	100		3.2	52	47	50	87	99	90
6.25	59	60	60	100	100	100		6.4	43	35	30	85	100	95
12.5	40	45	43	100	100	100		12.5	29	20	20	57	54	55
25	24	31	27	100	100	100		25	10	5	7	53	50	50
50	18	23	20	100	100	100		50	0	0	0	33	26	30
GKD6(μM)	HCMV UL50-UL53			HSV1 P30-UL42				GKD6(μM)	anti-HCMV			cytotoxicity
0.4	97	98	97	90	93	92		0.4	90	77	82	89	82	86
0.8	97	98	98	91	92	90		0.8	76	74	75	83	83	86
1.6	97	94	95	100	103	100		1.6	50	50	45	90	88	90
3.2	89	88	88	98	98	98		3.2	31	42	25	75	71	88
6.25	76	77	77	109	104	105		6.4	20	28	15	80	67	77
12.5	57	60	56	106	100	100		12.5	0	11	2	86	68	55
25	36	40	40	108	103	102		25	0	4	0	73	54	41
50	22	28	25	104	101	100		50	0	0	0	46	31	33
GKD9(μM)	HCMV UL50-UL53			HSV1 P30-UL42				GKD9(μM)	anti-HCMV			cytotoxicity
50	33	33	41	103	89	86		0.4	65	59	60	100	100	100
25	47	53	61	104	94	96		0.8	60	55	55	100	100	100
12.5	66	69	69	107	96	91		1.6	50	45	50	100	100	100
6.25	81	84	87	104	98	98		3.2	42	36	37	100	100	100
3.2	86	93	92	103	94	96		6.4	35	36	33	100	100	100
1.6	94	96	100	107	95	102		12.5	26	23	25	100	100	100
0.8	97	99	104	103	93	99		25	26	18	21	68	80	75
0.4	97	101	104	102	97	100		50	0	0	0	38	45	40
	inhibitory activities of GKD4, GKD6 and GKD9 against the interactions of WT, indicated UL50 mutants with WT UL53 and indicated UL53 mutants with WT UL50
GKD4(μM)	WT			UL50_C54S+UL53			UL50_C35N+UL53			UL50_C79S+UL53				GKD4(μM)	WT			UL53_C214S+UL50			UL53_C159S+UL50			UL53_C288S+UL50
0.78	92	90	90	100	94	95	95	100	97	110	111	110		0.78	92	90	90	111	93	103	93	93	93	98	102	102
1.56	87	89	88	100	87	90	98	96	97	112	113	112		1.56	87	89	87	113	98	105	90	86	85	93	102	100
3.13	79	78	77	100	80	85	91	93	90	116	107	107		3.13	79	78	78	113	106	106	87	73	82	83	93	90
6.25	60	61	60	99	75	85	79	81	80	106	99	100		6.25	60	61	60	111	105	102	71	56	60	68	80	70
12.5	45	41	40	65	44	49	63	65	65	85	82	80		12.5	45	41	42	109	105	105	54	39	45	55	66	60
25	31	27	30	45	32	40	42	41	40	62	57	60		25	31	27	30	101	94	100	39	24	40	37	52	44
50	23	19	20	37	27	31	24	24	22	40	37	35		50	23	19	20	89	84	90	29	23	23	28	45	40
GKD6(μM)	WT			UL50_C54S+UL53			UL50_C35N+UL53			UL50_C79S+UL53				GKD6(μM)	WT			UL53_C214S+UL50			UL53_C159S+UL50			UL53_C288S+UL50
0.78	97	98	97	100	99	100	97	93	95	97	100	100		0.78	97	98	98	100	90	95	97	96	96	93	98	94
1.56	97	94	96	98	93	95	89	95	90	105	103	100		1.56	97	94	95	100	100	100	94	95	95	100	98	95
3.13	89	88	87	89	87	90	90	90	90	108	101	100		3.13	89	88	88	100	102	100	87	97	92	93	90	90
6.25	76	77	77	77	79	77	87	85	85	105	102	100		6.25	76	77	75	100	105	100	71	84	80	88	78	81
12.5	57	60	60	62	64	63	73	75	70	98	89	90		12.5	57	60	60	100	104	100	54	68	60	81	65	75
25	36	40	40	42	43	42	56	57	55	81	74	77		25	36	40	40	100	93	97	36	50	45	63	44	50
50	22	28	25	29	33	30	35	33	32	57	47	50		50	22	28	25	95	86	93	24	36	30	48	32	40
GKD9(μM)	WT			UL50_C54S+UL53			UL50_C35N+UL53			UL50_C79S+UL53				GKD9(μM)	WT			UL53_C214S+UL50			UL53_C159S+UL50			UL53_C288S+UL50
0.78	100	97	98	101	99	100	106	103	105	110	105	107		0.78	100	97	98	120	133	120	113	118	115	120	120	120
1.56	100	93	95	102	98	100	110	105	105	113	107	105		1.56	100	93	90	119	134	125	124	120	120	115	109	110
3.13	99	86	93	101	100	100	109	100	100	110	110	110		3.13	99	86	93	116	133	120	128	115	120	116	116	112
6.25	87	84	80	90	95	90	110	100	100	113	108	110		6.25	87	84	85	110	129	120	127	110	115	117	119	117
12.5	69	72	70	80	83	80	105	100	100	105	100	100		12.5	69	72	70	100	105	100	107	100	103	109	107	109
25	51	49	50	66	70	72	100	100	100	99	100	100		25	51	49	50	78	85	80	83	83	80	94	94	99
50	33	34	30	48	45	45	73	80	80	76	80	80		50	33	34	34	61	74	70	66	67	70	72	74	75

## Sheet: S8 Fig
S8 Fig. The antiviral activities of GKD4 and GKD6 against WT HCMV and mutant HCMV C214S.
GDK4											GDK6
μM	WT			C214S			cytotoxicity				μM	WT			C214S			cytotoxicity
0.4	83	62	51	87		85	99	112	104		0.4	90	77	82	100	87	94	89	82	86
0.8	60	54	58	85	56	77	100	109	97		0.8	76	74	75	85		88	83	83	86
1.6	51	59	62	97	56		92	103	88		1.6	50	50	45	60	81	81	90	88	90
3.175	52	47	30	90	56	61	87	99	93		3.175	31	42	25	60	64	38	75	71	88
6.25	43	25		58	41	55	85	103	94		6.25	20	28	15	25	49	13	80	67	77
12.5	29	10	19	0	0	13	57	54	87		12.5	0	11	2	0	20	7	86	68	55
25	0	0	0	0	0	0	53	50	38		25	0	4	0	0	15	0	73	54	41
50	0	0	0	0	0	0	33	26	41		50	0	0	0	0	0	0	46	31	33
